# Supplementary material for: Role of PTEN, PI3K, and mTOR in Triple-Negative Breast Cancer
Source: Life (Basel). 2021 Nov 17;11(11):1247. doi: 10.3390/life11111247 (PMC8621563; doi:10.3390/life11111247)
Supplement: Supplementary file 1 [file life-11-01247-s001.zip]

Archive with 1 entries (1 files):
- life-1413054-supplementary.pdf
